# Supplementary material for: The Proinflammatory RAGE/NF-κB Pathway Is Involved in Neuronal Damage and Reactive Gliosis in a Model of Sleep Apnea by Intermittent Hypoxia
Source: PLoS One. 2014 Sep 29;9(9):e107901. doi: 10.1371/journal.pone.0107901 (PMC4180086; doi:10.1371/journal.pone.0107901)
Supplement: Dataset S1 — Datasets included in figures are available in the file: Datasets.zip. (ZIP) [file pone.0107901.s001.zip]

Archive with 20 entries (20 files):
- Figure 1A Angelo et al.xml
- Figure 1B Angelo et al.xml
- Figure 1D Angelo et al.xml
- Figure 1F Angelo et al.xml
- Figure 2A BclXL Angelo et al.xml
- Figure 2A IkB Angelo et al.xml
- Figure 2A XIAP Angelo et al.xml
- Figure 2B Angelo et al.xml
- Figure 2C Angelo et al.xml
- Figure 2D Angelo et al.xml
- Figure 3A Angelo et al.xml
- Figure 3B Angelo et al.xml
- Figure 3C Angelo et al.xml
- Figure 3D Angelo et al.xml
- Figure 4A Angelo et al.xml
- Figure 4B Angelo et al.xml
- Figure 5B Angelo et al.xml
- Figure 6A Angelo et al.xml
- Figure 6B Angelo et al.xml
- Figure 6C Angelo et al.xml
